# Supplementary material for: Psychometric Properties of the Short-Form Geriatric Depression Scale (GDS-SF) and Its Associated Factors among the Elderly in Bangladesh
Source: Int J Environ Res Public Health. 2022 Jun 28;19(13):7935. doi: 10.3390/ijerph19137935 (PMC9266010; doi:10.3390/ijerph19137935)
Supplement: Supplementary file 1 [file ijerph-19-07935-s001.zip]

Archive with 1 entries (1 files):
- ijerph-1704948-supplementary.pdf
